# Supplementary material for: A noncanonical role for dynamin-1 in regulating early stages of clathrin-mediated endocytosis in non-neuronal cells
Source: PLoS Biol. 2018 Apr 18;16(4):e2005377. doi: 10.1371/journal.pbio.2005377 (PMC5927468; doi:10.1371/journal.pbio.2005377)
Supplement: S1 Data — (XLSX) [file pbio.2005377.s010.xlsx]

## Sheet: Figure 2B
Figure 2: Activated Dyn1 regulates early stages of CME, even when recruited at low levels to CCPs
		0	10
	pD1/D1	1	1.06949
		1	0.913964
		1	0.565564
		1	0.884224
		1	0.260164
		1	0.401802
	Mean	1	0.682535
	SEM		0.131004
	Trial #1		GSK3β in		Trial #2		GSK3β in		Trial #3				Trial #4		GSK3β in		Trial #5		GSK3β in		Trial #6		GSK3β in
		0	30			0	30							0	30			0	30
	pDyn1	7879.35	4568.65		pDyn1	7593.77	2731.65		pDyn1	5281.77	1915.65		pDyn1	2006.11	826.284		pDyn1	1932.7	444.577		pDyn1	1260.7	403.728
	Background	410.163	304.456		Background	143.142	225.263		Background	187.142	393.678		Background	206.556	158.092		Background	520.577	305.799		Background	174.899	149.728
	minus Back	7469.19	4264.19		minus Back	7450.63	2506.39		minus Back	5094.63	1521.97		minus Back	1799.56	668.192		minus Back	1412.12	138.778		minus Back	1085.8	254
	Dyn1	6686.35	4847.06		Dyn1	9988.77	6313.06		Dyn1	9966.77	4902.23		Dyn1	3656.99	2814.41		Dyn1	4836.94	3565.53		Dyn1	3731.7	1779.7
	Background	2070.11	2382.87		Background	2016.06	3378.58		Background	3300.11	1380.8		Background	1617.21	1957.85		Background	2077.34	2523.09		Background	1653.04	569.506
	minus Back	4616.24	2464.19		minus Back	7972.71	2934.48		minus Back	6666.66	3521.44		minus Back	2039.78	856.557		minus Back	2759.61	1042.43		minus Back	2078.66	1210.19
	pD1/D1	1.61802	1.73046		pD1/D1	0.934517	0.854114		pD1/D1	0.764195	0.432202		pD1/D1	0.882232	0.780091		pD1/D1	0.511711	0.133129		pD1/D1	0.522356	0.209884
	Normal to zero	1	1.06949		Normal to zero	1	0.913964		Normal to zero	1	0.565564		Normal to zero	1	0.884224		Normal to zero	1	0.260164		Normal to zero	1	0.401802

## Sheet: Figure 2C
Figure 2: Activated Dyn1 regulates early stages of CME, even when recruited at low levels to CCPs
			MEAN			SEM
			None	GSKin		None	GSKin
		H1299	108.596	133.352		6.00692	7.47967
		Dyn1 KO	87.9682	90.1789		3.08868	3.19089
		Trial #1				Trial #2				Trial #3				Trial #4
	H1299 Ctrl	Total	0 min	10 min		Total	0 min	10 min		Total	0 min	10 min		Total	0 min	10 min
	DMSO ctrl	100	0	114.117		100	0	102.841		100	0	149.87		100	0	90.2987
		100	0	109.325		100	0	110.819		100	0	121.643		100	0	96.7742
		100	0	98.2376		100	0	85.1671		100	0	133.491		100	0	87.8277
		100	0	118.525		100	0	111.704		100	0	127.183		100	0	79.7158
	GSK3β in	100	0	120.984		100	0	113.529		100	0	152.059		100	0	208.235
		100	0	125.743		100	0	108.564		100	0	133.515		100	0	191.337
		100	0	121.164		100	0	120.228		100	0	155.026		100	0	114.021
		100	0	133.31		100	0	99.6516		100	0	126.073		100	0	110.2
	H1299 Dyn1 KO	Total	0 min	10 min		Total	0 min	10 min		Total	0 min	10 min		Total	0 min	10 min
	DMSO ctrl	100	0	109.37		100	0	73.47		100	0	105.484		100	0	85.2075
		100	0	78.6796		100	0	96.2791		100	0	89.1542		100	0	93.7811
		100	0	85.2985		100	0	81.8791		100	0	96.0522		100	0	64.6269
		100	0	90.7656		100	0	76.5844		100	0	102.93		100	0	77.9297
	GSK3β in	100	0	87.6646		100	0	79.7724		100	0	112.307		100	0	100.361
		100	0	96.094		100	0	96.9621		100	0	98.5348		100	0	97.4359
		100	0	84.7768		100	0	80.3303		100	0	103.696		100	0	100.13
		100	0	73.9919		100	0	63.9919		100	0	89.9194		100	0	76.8952

## Sheet: Figure 2 D, E and F
Figure 2: Activated Dyn1 regulates early stages of CME, even when recruited at low levels to CCPs
		2G : Initiation densities							2H : Median lifetimes					2I : Frequency (lifetime curves)
		CTRL	GSK3bin						CTRL	GSK3bin				Time	CTRL	GSK3bin
		0.066619	0.117516						30	20				5	0.0143537	0.0259798
		0.0745548	0.109757						26	16				6	0.0133993	0.0211742
		0.0483276	0.0804964						34	21				7	0.0158331	0.0224251
		0.0513644	0.0913266						26	17				8	0.014632	0.0187504
		0.0519016	0.114503						34	22				9	0.0143972	0.0203846
		0.0619533	0.0735025						30	22				10	0.014648	0.016917
		0.0817157	0.080807						31	29				11	0.0129977	0.0171236
		0.0573552	0.082359						31	25				12	0.0122423	0.0153762
		0.0469239	0.0943817						31					13	0.0117926	0.0155327
		0.0561071	0.0829721											14	0.0116766	0.0134558
		0.050748												15	0.0109773	0.0129201
														16	0.010501	0.0117729
														17	0.00908422	0.012682
														18	0.00908419	0.0109553
														19	0.00928197	0.0106947
														20	0.00877328	0.0109244
														21	0.00830096	0.0108886
														22	0.00784618	0.00966509
														23	0.00748046	0.0101832
														24	0.00811769	0.00976884
														25	0.00798565	0.00997414
														26	0.00778763	0.00970215
														27	0.00817832	0.0091038
														28	0.00817604	0.00971821
														29	0.00775855	0.00892929
														30	0.00913993	0.0105631
														31	0.0101716	0.0100183
														32	0.00990081	0.010671
														33	0.00956717	0.0106324
														34	0.0095615	0.0101676
														35	0.00944829	0.0101628
														36	0.00893295	0.00926322
														37	0.0088269	0.00970587
														38	0.00949253	0.00964498
														39	0.00935163	0.00951581
														40	0.00900587	0.00899348
														41	0.00887145	0.00889152
														42	0.00881386	0.00894112
														43	0.0095677	0.008735
														44	0.00869708	0.00916771
														45	0.00838544	0.00874141
														46	0.00915222	0.00791233
														47	0.00857343	0.00817273
														48	0.00809935	0.0074731
														49	0.00869865	0.00734078
														50	0.00756998	0.00762969
														51	0.00860114	0.00747354
														52	0.00834147	0.00692852
														53	0.00724117	0.00698664
														54	0.00759184	0.00614081
														55	0.00700444	0.00630151
														56	0.00768634	0.00653835
														57	0.0072417	0.0059379
														58	0.00747958	0.0065446
														59	0.00723558	0.00703155
														60	0.00691939	0.00623024
														61	0.00683149	0.00602081
														62	0.00624427	0.00587431
														63	0.00657553	0.00546159
														64	0.00618489	0.00590654
														65	0.00593951	0.00533206
														66	0.00632346	0.00525609
														67	0.00546358	0.00526708
														68	0.0064201	0.00530573
														69	0.00593884	0.00551448
														70	0.00606871	0.00496456
														71	0.00538953	0.00496015
														72	0.00584645	0.00507605
														73	0.00573551	0.00501087
														74	0.00516303	0.00401585
														75	0.00515133	0.00505514
														76	0.00512336	0.00447538
														77	0.00519284	0.00458782
														78	0.00521274	0.00429063
														79	0.00500548	0.00428561
														80	0.004229	0.00427458
														81	0.0044895	0.00419089
														82	0.0048016	0.00397788
														83	0.00453007	0.00403258
														84	0.00491742	0.00359722
														85	0.00474177	0.0039148
														86	0.0044656	0.00334691
														87	0.00429216	0.00383455
														88	0.00424918	0.00402508
														89	0.00405677	0.003662
														90	0.00459816	0.00370869
														91	0.00398515	0.00370969
														92	0.00411108	0.00359214
														93	0.00438072	0.00336182
														94	0.00356866	0.00307571
														95	0.00378133	0.00326855
														96	0.00370885	0.0032958
														97	0.00397503	0.00343201
														98	0.00366929	0.00311526
														99	0.00397421	0.003133
														100	0.00361639	0.00274538
														101	0.00380661	0.00276176
														102	0.00354547	0.0030268
														103	0.00355838	0.00281554
														104	0.00346792	0.00290011
														105	0.0025257	0.00250128
														106	0.00307803	0.00219674
														107	0.00284783	0.00257233
														108	0.00322184	0.00229462
														109	0.00272091	0.00268698
														110	0.00322036	0.0022674
														111	0.0031582	0.00259701
														112	0.00316765	0.0026698
														113	0.00273454	0.00254365
														114	0.00290507	0.00233344
														115	0.00289027	0.00241972
														116	0.00237343	0.00204155
														117	0.00241738	0.00227589
														118	0.00272869	0.00217342
														119	0.00275606	0.00200787
														120	0.00267258	0.00187537
														121	0.00269433	0.00216606
														122	0.00262691	0.00208826
														123	0.00280947	0.00222226
														124	0.00240084	0.00203987
														125	0.00296197	0.00183203
														126	0.00196673	0.00180452
														127	0.00281216	0.00173557
														128	0.00226621	0.00174326
														129	0.0020797	0.00182984
														130	0.00215197	0.00206306
														131	0.00230378	0.00178197
														132	0.00197536	0.00218814
														133	0.00210678	0.00155846
														134	0.00218254	0.00169309
														135	0.00193768	0.00188663
														136	0.00179888	0.00144151
														137	0.00256327	0.0016343
														138	0.00215286	0.00143178
														139	0.00197601	0.00162923
														140	0.00183869	0.00165246
														141	0.0019727	0.00196403
														142	0.00173968	0.00166922
														143	0.00153118	0.00128303
														144	0.00169523	0.0015621
														145	0.00197139	0.00185824
														146	0.00209048	0.00166198
														147	0.00179637	0.00130466
														148	0.00187864	0.0015229
														149	0.00159235	0.00125606
														150	0.0013528	0.00120066
														151	0.0017701	0.00136168
														152	0.00155963	0.00116013
														153	0.00139086	0.0013259
														154	0.00141692	0.00117344
														155	0.00169792	0.000976736
														156	0.00181499	0.00122544
														157	0.00124849	0.00117091
														158	0.00122789	0.00128208
														159	0.00164309	0.00117826
														160	0.00148064	0.000852616
														161	0.00135646	0.000977384
														162	0.00146115	0.000944942
														163	0.00112698	0.00104509
														164	0.00137672	0.00111338
														165	0.0015004	0.00120474
														166	0.00157127	0.000970401
														167	0.0013034	0.00119196
														168	0.00163101	0.00114607
														169	0.00132755	0.00117595
														170	0.00122635	0.000908024
														171	0.00125705	0.000918359
														172	0.00127266	0.000651372
														173	0.0013753	0.000992687
														174	0.00153526	0.000978724
														175	0.00117748	0.000811907
														176	0.00125385	0.000931731
														177	0.00132142	0.00108441
														178	0.00132152	0.00104416
														179	0.00119053	0.000861037
														180	0.00114244	0.00091864
														181	0.00104843	0.000980614
														182	0.00128941	0.000913226
														183	0.00104173	0.00101338
														184	0.00111999	0.000905727
														185	0.00111331	0.000924206
														186	0.00104751	0.000762816
														187	0.00108431	0.000961653
														188	0.00105249	0.000658151
														189	0.00112729	0.00100863
														190	0.00109425	0.000743649
														191	0.000882304	0.000625965
														192	0.000994225	0.000792209
														193	0.000987734	0.000973239
														194	0.000956498	0.000712787
														195	0.00129018	0.000799626
														196	0.000999788	0.000638671
														197	0.000900434	0.000700258
														198	0.000659577	0.000588334
														199	0.00106072	0.000778566
														200	0.000891876	0.000535372
														201	0.000994634	0.000732041
														202	0.000932293	0.000710563
														203	0.000825212	0.00105444
														204	0.000726619	0.000644574
														205	0.000767799	0.00059424
														206	0.00072236	0.000881734
														207	0.000795718	0.000837577
														208	0.000669177	0.000627811
														209	0.000620736	0.000577264
														210	0.000696989	0.000696468
														211	0.000888951	0.000799552
														212	0.000747185	0.000718393
														213	0.000488191	0.000635556
														214	0.000741029	0.000575114
														215	0.000564782	0.000498937
														216	0.000980034	0.000569223
														217	0.000657508	0.000634451
														218	0.000676622	0.000583192
														219	0.000535063	0.000573187
														220	0.00057841	0.000551838
														221	0.000679631	0.000636975
														222	0.000777205	0.000539134
														223	0.000453003	0.00055024
														224	0.000666712	0.000510394
														225	0.000630152	0.000476147
														226	0.00067424	0.000421147
														227	0.000688169	0.000659887
														228	0.000547017	0.000637951
														229	0.000677571	0.000451477
														230	0.00087273	0.000724917
														231	0.000518623	0.000516834
														232	0.000784815	0.00036387
														233	0.000589289	0.000294893
														234	0.000603888	0.000464717
														235	0.00050001	0.000357823
														236	0.000979004	0.000463071
														237	0.000700589	0.000431416
														238	0.000360622	0.000497854
														239	0.00051212	0.000246513
														240	0.000544042	0.000266711
														241	0.000674896	0.000612783
														242	0.000332856	0.000325952
														243	0.000390688	0.000522183
														244	0.000651453	0.000561067
														245	0.000503028	0.000589199
														246	0.000604111	0.000329323
														247	0.000361491	0.000501112
														248	0.000324607	0.000382816
														249	0.00047739	0.00072045
														250	0.000593461	0.000320424
														251	0.000514064	0.000453062
														252	0.000426123	0.000531865
														253	0.000629556	0.000269204
														254	0.000740331	0.000409951
														255	0.000584381	0.000407846
														256	0.000434484	0.000356539
														257	0.000437952	0.000207664
														258	0.00036381	0.000342445
														259	0.000344949	0.000273454
														260	0.000526596	0.000410513
														261	0.000307457	0.000325362
														262	0.000660747	0.000251137
														263	0.000422255	0.000318638
														264	0.000426209	0.000372228
														265	0.000479894	0.000381812
														266	0.000571829	0.00029145
														267	0.000629487	0.00048755
														268	0.000626673	0.000231453
														269	0.000516058	0.000349302
														270	0.000557278	0.000322728
														271	0.000299396	0.000232696
														272	0.000353178	0.000352699
														273	0.000376881	0.00033311
														274	0.00037392	0.00032409
														275	0.000355246	0.000446943
														276	0.00068293	0.000415884
														277	0.000357103	0.00030743
														278	0.000392032	0.000218207
														279	0.000306385	0.000300302
														280	0.00019865	0.000362798
														281	0.000526994	0.000200511
														282	0.00027557	0.000292802
														283	0.000380158	0.000269925
														284	0.000349321	0.000359696
														285	0.000119977	0.00027664
														286	0.000473984	0.000389292
														287	0.000304429	0.000437171
														288	0.000348525	0.000239072
														289	0.000370776	0.000256392
														290	0.00039716	0.000320177
														291	0.000218243	0.000249146
														292	0.000207231	0.000347781
														293	0.000343151	0.000327937
														294	0.000221961	0.000394663
														295	0.000307639	0.000214828
														296	0.000115036	0.000163566
														297	0.000361715	0.000306259
														298	0.000318599	0.000342917
														299	0.000268458	0.0003822
														300	0.000258361	0.000200317
														301	0.000197835	0.00016365
														302	0.000349412	0.000210103
														303	0.000298055	0.000263456
														304	0.000513749	0.000354548
														305	0.000272127	0.000141842
														306	0.000408722	0.000446653
														307	0.000383897	0.000282079
														308	0.000228779	0.000240858
														309	0.000422689	0.000178826
														310	0.000239458	0.000258839
														311	0.000444159	0.000208553
														312	0.000269675	0.000314185
														313	0.000160678	0.000220325
														314	0.000351886	0.000173894
														315	0.000258012	0.000291365
														316	0.000347389	0.000151278
														317	0.000291407	0.00023247
														318	0.000273096	0.000234496
														319	0.0002098	0.000174661
														320	0.000337497	0.000394702
														321	0.00015179	0.000346728
														322	0.000256806	2.95917e-05
														323	0.000249393	0.000264581
														324	0.000510531	0.000290731
														325	0.000231142	0.000298561
														326	0.000312208	0.000303258
														327	0.000313159	6.02821e-05
														328	0.00024883	0.000158518
														329	0.000222659	0.000215892
														330	0.000325063	0.000272588
														331	0.000242039	0.000250288
														332	0.000189173	8.88308e-05
														333	0.000256672	0.000399535
														334	0.000242612	0.000306427
														335	0.000254678	0.00011432
														336	0.000236344	0.000116364
														337	0.000418869	0.000190748
														338	0.000203303	0.000123494
														339	0.000209583	0.000144517
														340	0.000176761	4.92948e-05
														341	0.000263791	0.000182286
														342	0.000168694	0.000298955
														343	0.000184108	0.000168368
														344	9.16298e-05	0.00019067
														345	0.000136807	0.000166387
														346	0.000141465	0.000403972
														347	0.000307671	9.38841e-05
														348	6.50282e-05	0.000173303
														349	0.000184989	0.00024077
														350	0.000326559	3.30155e-05
														351	0.000262167	6.32237e-05
														352	0.000313693	0.00022488
														353	0.000343104	0.00028333
														354	0.000267635	0.000326328
														355	0.000182159	9.43937e-05
														356	0.000178524	0.000191789
														357	0.000230037	7.94341e-05
														358	0.000230877	0.000222258
														359	0.000158733	0.000167629
														360	0.000186085	0.000180022
														361	9.52884e-05	0.000185984
														362	0.000278378	9.4383e-05
														363	0.000142029	0.000170825
														364	9.20284e-05	0.000151165
														365	9.38284e-05	0.000160849
														366	0.00013932	6.71933e-05
														367	0.00010417	7.13595e-05
														368	8.29597e-05	6.73925e-05
														369	0.000338298	7.22004e-05
														370	0.000242712	0.000131372
														371	9.31516e-05	0.000288358
														372	0	6.78961e-05
														373	0.000106394	0.000101811
														374	0.000162649	0.000136571
														375	0	0.000260691
														376	8.386e-05	0.000144844
														377	0.000261096	0.000106984
														378	0.000165689	0.000116399
														379	0.000110558	0.000181434
														380	0.000111129	4.17619e-05
														381	0.00010432	4.19598e-05
														382	9.30863e-05	0.00023731
														383	0.000261893	0.000105068
														384	0.000156616	0.00015576
														385	0.000164302	8.09705e-05
														386	0.000224677	6.24008e-05
														387	4.41799e-05	0.0001169
														388	0.000193631	0.000108908
														389	5.59709e-05	0.000189158
														390	5.95006e-05	0.000151295
														391	4.00808e-05	0.00018788
														392	0.000104912	3.4737e-05
														393	0.000117086	0.000234259
														394	4.57418e-05	0.000231935
														395	5.3255e-05	0.000355382
														396	9.24172e-05	0.000158524
														397	5.91263e-05	8.59532e-05
														398	0.000166789	0.000123104
														399	0	4.17847e-05
														400	5.54663e-05	0.000316062
														401	0.000115139	6.50381e-05
														402	4.76678e-05	0.000121976
														403	0.000116464	0
														404	5.66464e-05	0.000165692
														405	0.000170691	0
														406	6.18292e-05	7.18475e-05
														407	0.000393126	0.000103227
														408	0.000176764	0.000103788
														409	4.33521e-05	0.000268491
														410	0.000558077	0.000170744
														411	6.59564e-05	8.34029e-05
														412	5.0316e-05	4.43875e-05
														413	0.000281544	0.000253623
														414	0	0
														415	0.000132586	0.000100583
														416	0.000116017	4.11771e-05
														417	0.000193998	4.14124e-05
														418	0.000182703	0.000277472
														419	0.000369074	4.61835e-05
														420	0.000253786	4.21347e-05
														421	5.29642e-05	0
														422	0.00018569	0
														423	0.000139404	0.000198841
														424	0.000134932	0.00013121
														425	0	0.000167368
														426	0.000135605	7.74371e-05
														427	0.000136895	0.000128361
														428	0	0
														429	0.000189633	7.65939e-05
														430	0	4.47356e-05
														431	0.000136718	9.9726e-05
														432	0.000337013	8.0341e-05
														433	0.000208145	8.08463e-05
														434	0.000140374	3.95089e-05
														435	7.60389e-05	5.08901e-05
														436	8.27553e-05	0.000154426
														437	0.000118869	0.000149422
														438	0.00020788	0.000319249
														439	0.000226717	0.000155983
														440	8.4933e-05	0.00018284
														441	0	0.000111545
														442	6.03792e-05	4.74749e-05
														443	0.000166765	0.000118839
														444	0.000235956	4.21784e-05
														445	0	6.67584e-05
														446	0	6.72157e-05
														447	0	0.000232391
														448	0	9.97806e-05
														449	0.000157415	0.000148109
														450	7.38819e-05	0.000225337
														451	0.000165824	0.00011386
														452	7.60681e-05	0.000136407
														453	0	0.000108604
														454	0.000169843	5.78967e-05
														455	0	0.000111218
														456	0	0
														457	5.87662e-05	0.000124765
														458	0	0.000120154
														459	8.00716e-05	0.000167186
														460	9.1054e-05	9.45818e-05
														461	0.00015231	0
														462	8.86895e-05	0
														463	8.13274e-05	9.96478e-05
														464	0	5.66185e-05
														465	0	0.000132624
														466	0.000174769	0.000206701
														467	9.55049e-05	0
														468	9.62751e-05	0.000103666
														469	9.23748e-05	0
														470	0.000105818	5.11672e-05
														471	0	0.000124065
														472	7.5474e-05	0.000285802
														473	9.54798e-05	0.000308712
														474	0	6.03495e-05
														475	0	0.000203978
														476	6.94504e-05	0.00020588
														477	0.00010381	0
														478	0.000100879	0
														479	0	6.14814e-05
														480	0	0
														481	9.45156e-05	0.000242551
														482	8.23353e-05	0
														483	0	0
														484	0	6.59374e-05
														485	0	0
														486	0.000199441	0
														487	0.000303721	0.000125617
														488	0	6.68019e-05
														489	0	7.75704e-05
														490	0	0
														491	0	0
														492	0	6.2424e-05
														493	0	7.32037e-05
														494	0	0.000164293
														495	0	0
														496	8.39192e-05	0.00032013
														497	0.0001121	0
														498	0	0
														499	0.000112809	6.71226e-05
														500	0.000364579	6.78522e-05
														501	0	0
														502	0	0.00016873
														503	0.000119658	0
														504	0	0
														505	0	0.000163156
														506	0.000395472	0
														507	0	0
														508	0.000248134	0
														509	0.000136893	0
														510	0	0.000185191
														511	0	0.000195073
														512	0.000113211	0.000178836
														513	0	0.000101136
														514	0	0
														515	0	0
														516	0	0.000379333
														517	0	0.00010653
														518	0	0
														519	0.000163536	0
														520	0	0.000136298
														521	0	0.000113584
														522	0.000164709	9.92485e-05
														523	0	0
														524	0	0
														525	0	0
														526	0	0
														527	0	0.000122919
														528	0	0
														529	0	0
														530	0.000169213	0
														531	0	0
														532	0	0.000134407
														533	0.000177818	0
														534	0	0.000119783
														535	0	0.000141482
														536	0	0
														537	0.000234724	0
														538	0	0
														539	0.000200934	0
														540	0.000204799	0
														541	0	0
														542	0	0
														543	0	0
														544	0.000188685	0
														545	0	0
														546	0	0
														547	0	0
														548	0	0
														549	0.000184499	0
														550	0	0.000165414
														551	0	0
														552	0	0
														553	0	0.000411646
														554	0	0
														555	0	0
														556	0	0
														557	0	0
														558	0	0
														559	0	0
														560	0	0
														561	0	0.000285598
														562	0	0
														563	0	0
														564	0	0
														565	0	0
														566	0	0
														567	0	0
														568	0	0
														569	0.000344932	0.000315094
														570	0	0
														571	0	0
														572	0	0
														573	0	0
														574	0	0.000714143
														575	0	0
														576	0	0
														577	0	0
														578	0	0
														579	0	0
														580	0	0
														581	0	0
														582	0	0
														583	0	0
														584	0	0
														585	0	0
														586	0	0
														587	0	0
														588	0	0
														589	0	0
														590	0	0
														591	0	0

## Sheet: Figure 2G,H,I,L
Figure 2: Activated Dyn1 regulates early stages of CME, even when recruited at low levels to CCPs
	2G : Initiation densities					2H : Median lifetimes				2I : Frequency (lifetime curves)						2L : Max Dyn1 GFP intensity
	Dyn1KO	Dyn1KO + GSK3b in				Dyn1KO	Dyn1KO + GSK3b in			Time	Dyn1 KO	Dyn1 KO + Gsk3b in				CTRL	GSK3bin
	0.247476	0.101916				48	46			10	0.0333876	0.0287249				9.3193	11.824
	0.129018	0.206949				42	46			12	0.0292826	0.0250093				10.739	11.037
	0.142055	0.0780882				36	46			14	0.0317854	0.0260094				10.123	11.082
	0.180313	0.186668				34	40			16	0.0311651	0.0256894				13.391	10.785
	0.149804	0.208182				28	38			18	0.0313891	0.0285132				11.369	10.221
	0.145097	0.166579				42	50			20	0.0319869	0.0277722				11.13	10.887
	0.184346	0.2837				38	58			22	0.0349169	0.0287666				10.732	10.477
	0.218407	0.198508				42	38			24	0.0316926	0.0287065				9.3574	9.5344
	0.16993	0.126225				50	42			26	0.0292161	0.0300285				12.012	12.937
	0.284573	0.156049				64	42			28	0.0288179	0.0284102				11.172	10.293
	0.19171	0.214013				34	40			30	0.0311306	0.0323364
	0.221992	0.249034				44	32			32	0.0301242	0.0327537
	0.215727	0.162773				44	50			34	0.0299927	0.0309464
	0.114621	0.0566593				36	40			36	0.0274419	0.0291803
	0.111763	0.165095				32	34			38	0.0251433	0.027194
		0.18283					38			40	0.0252482	0.025079
		0.0693078					36			42	0.0243762	0.0247534
										44	0.0209391	0.0215316
										46	0.0207205	0.0208584
										48	0.0192604	0.0206033
										50	0.0204138	0.0185341
										52	0.0173372	0.0183016
										54	0.0172864	0.0187014
										56	0.0168394	0.0172255
										58	0.014817	0.0179871
										60	0.0144136	0.0153636
										62	0.0145913	0.0135385
										64	0.0128629	0.0152166
										66	0.0127614	0.0140204
										68	0.0118238	0.0140019
										70	0.010899	0.0114267
										72	0.0111263	0.0121925
										74	0.0102821	0.0113511
										76	0.0100596	0.00961437
										78	0.00947774	0.00897742
										80	0.00927912	0.0097656
										82	0.00801628	0.00869901
										84	0.0080197	0.00815976
										86	0.00759896	0.00816607
										88	0.00741542	0.00795758
										90	0.00721696	0.00761771
										92	0.0070052	0.0066425
										94	0.00582938	0.00664522
										96	0.00654729	0.00809983
										98	0.00599314	0.00590701
										100	0.00671022	0.00578647
										102	0.00550298	0.00588425
										104	0.00519068	0.00652477
										106	0.00623411	0.00532814
										108	0.00495221	0.00494633
										110	0.0044356	0.00421469
										112	0.00382268	0.00424248
										114	0.00461168	0.00484673
										116	0.00505251	0.00387277
										118	0.00420755	0.00456464
										120	0.00363499	0.00422154
										122	0.00370523	0.00372017
										124	0.0032814	0.00389012
										126	0.0033819	0.0038419
										128	0.00305049	0.00301906
										130	0.00286033	0.00354497
										132	0.00354746	0.002841
										134	0.0028047	0.00305121
										136	0.00262406	0.00280077
										138	0.00268417	0.00299941
										140	0.00262052	0.00318038
										142	0.00335958	0.0022568
										144	0.00257498	0.00287109
										146	0.00292805	0.00189584
										148	0.00260306	0.00198208
										150	0.00289033	0.00209539
										152	0.00265579	0.00280899
										154	0.0014221	0.00135937
										156	0.00186719	0.00238604
										158	0.00181676	0.00156995
										160	0.00195139	0.00250694
										162	0.00201555	0.00165183
										164	0.0015709	0.00185563
										166	0.00140148	0.00147671
										168	0.00189523	0.00149603
										170	0.00144824	0.0013534
										172	0.000979019	0.00146028
										174	0.00147354	0.00181222
										176	0.00141582	0.00208927
										178	0.00177782	0.00139061
										180	0.00104703	0.00163004
										182	0.00119748	0.00149428
										184	0.00116455	0.000867613
										186	0.0012267	0.00058143
										188	0.000884877	0.000938971
										190	0.00047698	0.000969843
										192	0.00151792	0.00129289
										194	0.000729612	0.00118793
										196	0.000939282	0.000557458
										198	0.000457936	0.000176135
										200	0.000725362	0.00045522
										202	0.000761862	0.000759581
										204	0.00118628	0.00107487
										206	0.000585559	0.000593773
										208	0.000692397	0.000524591
										210	0.000918122	0.000605974
										212	0.00137498	0.000711545
										214	0.000475265	0.000626748
										216	0.000972137	0.00143095
										218	0.00114447	0.00103525
										220	0.000483285	0.00115009
										222	0.000403156	0.000618237
										224	0.000458026	0.000333778
										226	0.00112874	0.000474356
										228	0.000470828	0.000716676
										230	0.000387152	0.000241235
										232	0.000624282	0.000950344
										234	0.000941033	0.000966484
										236	0.000438655	0.000948294
										238	0.000726765	0.000198798
										240	0.000204381	0.000230166
										242	0.000440271	0.00128921
										244	0.000231142	0.000235915
										246	0.000607807	0.00128906
										248	0.000435544	0.000335524
										250	0.000752504	0
										252	0.000348191	0.000552879
										254	0.000261118	0.00108208
										256	0	0.00087143
										258	0	0.000362946
										260	0.000306112	0.00038248
										262	0.0007654	0.000777897
										264	0.000367334	0
										266	0.000499597	0.000564246
										268	0	0
										270	0.000559538	0
										272	0	0.00041126
										274	0.0007875	0.000424439
										276	0	0
										278	0	0.00130575
										280	0	0.00123378
										282	0	0.00391724
										284	0	0
										286	0	0
										288	0	0
										290	0	0
										292	0	0
										294	0	0
										296	0	0
										298	0	0
										300	0	0
										302	0	0
										152	0	0.000584796
										153	0.000738799	0.000266187
										154	0.000563142	0.00084058
										155	0.00028872	0
										156	0.00193528	0.00066405
										157	0.00205679	0.000751197
										158	0	0.000902795
										159	0	0
										160	0.000320499	0.000416742
										161	0.00108129	0.000356583
										162	0.00093279	0.000192938
										163	0.000603695	0.00037487
										164	0	0
										165	0.00100014	0.000208582
										166	0.00100256	0.00142933
										167	0	0
										168	0.0010974	0.000383622
										169	0.0011827	0.000530399
										170	0.00207545	0
										171	0.000437737	0
										172	0	0.00048733
										173	0.000780389	0
										174	0	0.00118285
										175	0.00155076	0
										176	0.00051773	0.00071153
										177	0.000542794	0.00128546
										178	0	0.000770824
										179	0.0011222	0.00139724
										180	0	0.000619848
										181	0.00082391	0
										182	0.000678492	0.00126929
										183	0	0
										184	0	0.00218114
										185	0.00133125	0
										186	0	0.00274123
										187	0.000897398	0
										188	0	0
										189	0	0
										190	0	0
										191	0.00232437	0.0016818
										192	0	0
										193	0.0028409	0
										194	0	0
										195	0	0
										196	0.00377188	0
										197	0	0
										198	0	0
										199	0	0
										200	0	0
										201	0.01606	0
										202	0.000767688	0.000259971
										203	0.000578506	0.000144294
										204	0.000422098	0.000378525
										205	0.00057301	0.000526209
										206	0.000775909	0.000185733
										207	0.000392009	0.000259476
										208	0.000490013	0.000219997
										209	0.000739902	0.000381599
										210	0.000317891	0.000217834
										211	0.000214436	0.00061956
										212	0.000141431	0.000305398
										213	0.000512904	0.000186597
										214	0.000391869	0.000279521
										215	0.000648327	0.000391367
										216	0.00056777	0.000245408
										217	0.000473847	0.00029398
										218	0.000517399	0.000305506
										219	0.000441797	0.000348751
										220	0.000487471	0.000416279
										221	0.000293999	0.000246819
										222	0.000495077	0.000223233
										223	0.000440968	0.000211372
										224	0.000438995	0.000304304
										225	0.000237194	0.000285666
										226	0.000616336	0.000367491
										227	0.000422516	0.000247962
										228	0.000386393	0.000215242
										229	0.000382545	0.00056798
										230	0.000400882	0.000129029
										231	0.000442311	0.000144115
										232	0.000384462	0.00017825
										233	0.000217365	0.000183949
										234	0.000392245	0.000183575
										235	0.000347616	0.000397041
										236	0.000337626	0.00022057
										237	0.000267687	0.000254998
										238	0.000179397	0.000132181
										239	0.000248255	0.000180426
										240	0.000241826	8.93913e-05
										241	0.000378072	0.000355669
										242	0.000270505	6.56469e-05
										243	0.000414725	0.000279281
										244	0.000629067	9.11972e-05
										245	0.000200264	0.000207465
										246	0.000276168	0.00011008
										247	0.000371968	0.000293842
										248	0.00061669	8.51678e-05
										249	0.000483575	0.000359566
										250	0.000375393	0.000359441
										251	0.000114967	0.000190254
										252	0.000235705	4.27206e-05
										253	0.000147615	5.04874e-05
										254	0.000294229	9.66833e-05
										255	0.0002509	0.000342929
										256	0.000231114	0.000305444
										257	0.000277962	0.000172073
										258	0.0005339	0.00018351
										259	0.000294846	8.30829e-05
										260	0.000414743	5.18423e-05
										261	0.000126738	0.000143349
										262	0.000277866	9.0188e-05
										263	0.000362194	0.000231021
										264	0.000101974	0.000115906
										265	0.000161629	0.000200499
										266	0.000210949	5.06131e-05
										267	0.000240101	0.000117923
										268	0.000394442	5.48398e-05
										269	0.000446654	0.000209552
										270	0.000268779	5.17901e-05
										271	0.000360074	0.00019472
										272	0.000441744	0.000209452
										273	0.000122362	5.27095e-05
										274	0.000172406	0.000112325
										275	4.06926e-05	5.42264e-05
										276	0.000164476	0.00024703
										277	0.000341526	0.000179275
										278	0.000176811	0.000122381
										279	0.000180073	0.000152503
										280	8.06211e-05	8.52214e-05
										281	0.000199983	0.00013401
										282	0.000225716	0.000297432
										283	0.000397715	0.000111063
										284	0.000160398	6.03932e-05
										285	0.000111816	0.000116836
										286	9.93161e-05	0.000247845
										287	0	0
										288	0.000111222	0.000161416
										289	0.000139888	0.000224382
										290	0.000122608	0.000120679
										291	0.000231913	0.000136631
										292	0.000221828	0
										293	0.000201566	5.4476e-05
										294	0.000293046	0
										295	0.000265758	6.2239e-05
										296	0.000328094	0
										297	4.00948e-05	6.50711e-05
										298	9.38192e-05	9.11762e-05
										299	5.06644e-05	6.398e-05
										300	0.000124934	0
										301	0.000114503	6.69171e-05
										302	0.0001316	7.92087e-05
										303	0.000205143	0.000217113
										304	0.000160862	0.000240212
										305	0.000146472	0
										306	0	7.01627e-05
										307	0.000265023	0
										308	9.85495e-05	0
										309	0.000174968	0.000196853
										310	0.000255481	6.93116e-05
										311	0.000361871	0.000329741
										312	0.000161667	0.000100995
										313	4.96897e-05	0.000146284
										314	0.000231119	6.34134e-05
										315	0.000355989	7.01409e-05
										316	0.000125309	7.48834e-05
										317	0.000127472	0
										318	0.000143548	0.000111338
										319	0.000187702	0
										320	0.000206801	0
										321	0.00010421	0
										322	4.84479e-05	0.000183421
										323	0.000176863	0
										324	0.000180215	0.000186757
										325	7.60679e-05	0.000332524
										326	0.00018623	6.99735e-05
										327	0.000102099	0
										328	6.48397e-05	8.27659e-05
										329	0.000103906	0.000163275
										330	0.000116613	0
										331	8.5802e-05	0
										332	0.000142687	0.000100811
										333	0.000372807	0
										334	8.81854e-05	0.000121568
										335	0.000213057	0.000171432
										336	8.39618e-05	0.000110648
										337	0	0
										338	0.000126976	8.7075e-05
										339	6.08248e-05	0
										340	0.000115112	0
										341	7.17328e-05	0
										342	0.000154933	0
										343	0	0
										344	0.000280983	0
										345	9.36426e-05	0
										346	0	0
										347	0.000249299	9.9319e-05
										348	0.000324933	0.000283064
										349	0.000126252	0
										350	0.00019547	0
										351	7.04393e-05	0
										352	0.000139221	0
										353	7.87144e-05	0.000100089
										354	0.000144033	0
										355	0	0.000173473
										356	0.00010562	0.0001053
										357	0.000257686	0
										358	0	0
										359	0.000173462	0
										360	0.000181672	0
										361	9.12559e-05	0
										362	0.000167694	0
										363	0.000112658	0
										364	0.000116453	0.000117297
										365	9.59964e-05	0.000115687
										366	8.43417e-05	0.000172755
										367	7.75166e-05	0.00029383
										368	9.46701e-05	0
										369	0.000178887	0
										370	0	0
										371	0	0
										372	0	0.000187562
										373	0	0
										374	0	0
										375	0.000203806	0
										376	0	0.000134968
										377	0.000364924	0
										378	0.000100156	0
										379	0.000101746	0
										380	9.377e-05	0
										381	0	0.000133064
										382	0	0
										383	9.8538e-05	0
										384	0	0
										385	0.00020599	0
										386	0.0001251	0
										387	0	0
										388	0.000268206	0.000164961
										389	0.000132181	0
										390	0.00012048	0
										391	0	0
										392	0	0.000234573
										393	0	0
										394	0	0
										395	0	0
										396	0.000193477	0
										397	0	0
										398	0	0.000252028
										399	0.000206976	0
										400	0	0
										401	0.000217072	0
										402	0	0
										403	0	0
										404	0	0
										405	0	0
										406	0	0
										407	0.000194162	0
										408	0	0
										409	0.000205929	0
										410	0	0
										411	0	0.0003523
										412	0.000193791	0
										413	0	0
										414	0.000517254	0
										415	0	0
										416	0	0
										417	0	0
										418	0	0
										419	0	0
										420	0	0
										421	0	0
										422	0.000313248	0.000471765
										423	0	0
										424	0	0
										425	0	0
										426	0	0
										427	0	0
										428	0	0
										429	0	0
										430	0	0
										431	0	0
										432	0	0
										433	0	0
										434	0	0
										435	0	0
										436	0	0
										437	0	0
										438	0	0
										439	0	0
										440	0	0
										441	0	0
											0
											0
											0
											0
											0
											0
											0
											0
											0
											0
											0
											0
											0
											0
											0
											0
											0
											0
											0
											0
											0
											0
											0
											0
											0
											0
											0
											0
											0
											0
											0
											0
											0
											0
											0
											0
											0
											0
											0
											0
											0
											0
											0
											0
											0
											0
											0
											0
											0
											0
											0
											0
											0
											0
											0
											0
											0
											0
											0
											0
											0
											0
											0
											0
											0
											0
											0
											0
											0
											0
											0
											0
											0
											0
											0
											0
											0
											0
											0
											0
											0
											0
											0
											0
											0
											0
											0
											0
											0
											0
											0
											0

## Sheet: Figure 3B
Figure 3: Dyn1 is inefficiently recruited to CCPs, even when overexpressed and activated in Dyn1KO H1299 cells
				Condition
						Mean (10 min)	SEM
			DMSO	Dyn1KO + Dyn1 GFP		99.5973	5.70223
			GSK3β in	Dyn1KO + Dyn1 GFP		122.844	7.6924
			DMSO	Dyn1KO + Dyn1 GFP + Dyn2si		31.6447	4.1484
			GSK3β in	Dyn1KO + Dyn1 GFP + Dyn2si		52.5743	6.26381
Dyn1KO + Dyn1 GFP
DMSO Ctrl
	TOTAL	0	2.5	5	10	15 min
	100	0	45	75.625	91.7188	115.625
	100	0	42.9323	63.3083	88.1208	122.406
	100	0	32	67.3333	85.7321	131.667
	100	0	39.635	74.1606	87.2817	116.861
	100	0	47.6923	86.1538	118.615	139.231
	100	0	56.8254	108.73	129.041	156.667
	100	0	40.2128	74.6809	93.1202	114.255
	100	0	48.5106	78.5106	103.149	122.34
MEAN	100	0	44.1011	78.5628	99.5973	127.382
SEM	0	0	2.59782	4.94538	5.70223	5.1543
Dyn1KO + Dyn1 GFP
GSK3β in
	100	0	38.1119	79.021	105.092	145.455
	100	0	50.813	89.8374	157.728	173.984
	100	0	40.2299	72.4138	98.8506	131.801
	100	0	42.4779	74.3363	103.177	130.973
	100	0	50	66.3551	129.758	165.14
	100	0	35	85	142.6	124.583
	100	0	47.0339	87.3729	136.585	158.051
	100	0	30.6818	69.8864	108.977	120.455
MEAN	100	0	41.7935	78.0279	122.846	143.805
SEM	0	0	2.54337	3.05916	7.6924	7.06485
Dyn1KO + Dyn1 GFP + Dyn2si
DMSO ctrl
	100	0	23.7864	35.8252	54.5673	63.0097
	100	0	12.4409	22.8346	33.4008	45.6693
	100	0	8.54167	15.125	25.6954	38.125
	100	0	8.5	17.6786	21.3571	33.3929
	100	0	6.07143	12.2143	19.347	30.6786
	100	0	8.76106	14.708	23.354	35.7522
	100	0	10.4545	16.3636	38.0519	46.1039
	100	0	12.0853	25.3488	37.384	42.8217
MEAN	100	0	11.3302	20.0123	31.6447	41.9442
SEM	0	0	1.92618	2.73236	4.1484	3.60721
Dyn1KO + Dyn1 GFP + Dyn2si
GSK3β in
	100	0	52.2013	89.3082	24.4654	166.038
	100	0	37.3913	72.1739	43.4783	97.8261
	100	0	33.4746	64.4068	39.322	77.5424
	100	0	48.1013	62.8692	57.4684	95.7806
	100	0	26.749	71.6049	70.893	106.584
	100	0	32.8063	59.6838	43.7945	67.9842
	100	0	38.4615	80.543	64.9645	91.8552
	100	0	20.3791	55.4502	76.2085	122.749
MEAN	100	0	36.1955	69.505	52.5743	103.295
SEM	0	0	3.69067	3.98559	6.26381	10.7348

## Sheet: Figure 3 C,D, H
Figure 3: Dyn1 is inefficiently recruited to CCPs, even when overexpressed and activated in Dyn1KO H1299 cells
		3C : Initiation densities					3D : Median lifetimes				3H : Max Dyn1 GFP intensity
		CTRL	GSK3β in				CTRL	GSK3β in			CTRL	GSK3β in
		0.0982125	0.185479				38	34			7.6389	7.51363
		0.135318	0.20358				40	26			7.94494	7.7555
		0.0680916	0.178763				44	32			8.70522	7.46667
		0.104986	0.189396				36	36			8.185	7.98483
		0.133287	0.128369				44	32			7.3159	9.11485
		0.121499	0.19406				28	34			9.70583	16.2177
		0.108159	0.147513				40	28			10.346	7.72375
		0.123088	0.110233				42	30			11.1643	10.792
		0.119611	0.124154				42	28			9.69783	9.89764
		0.0965102	0.2077				50	32			8.67153	13.9687
		0.105822	0.151065				36	36			9.45272	9.22154
		0.125917					30	36			8.72456	11.421
		0.0843714					36				7.3021
		0.132064					26				7.69
							36				8.42731
											9.3241
											14.0522
											8.63191

## Sheet: Figure 4A,B,C,F
Figure 4: Nonphosphorylatable Dyn1 mutant mimics GSK3 effects and can partially substitute for Dyn2
	4A : Initiation densities					4B: Median Lifetimes					4C : Frequency (lifetime curves)							4F : Max Dyn1 GFP intensity
	Dyn1 GFP	Dyn1S774/8A GFP				Dyn1 GFP	Dyn1S774/8A GFP				Time	Dyn1 GFP	Dyn1 S774/8A GFP					Dyn1 GFP	Dyn1 S774/8A GFP
	0.0857407	0.123528				42	32				10	0.0305109	0.05591					11.117	14.715
	0.0720582	0.175636				56	36				12	0.027079	0.0501524					18.662	21.761
	0.0693827	0.14462				50	32				14	0.0298315	0.0468092					14.6	9.4666
	0.0714823	0.157867				46	32				16	0.0277626	0.0435326					16.053	11.571
	0.0368478	0.111429				50	36				18	0.0272441	0.0428122					19.018	16.148
	0.0420021	0.125179				56	40				20	0.0285785	0.0385423					19.509	10.909
	0.0202309	0.145407				90	38				22	0.0283242	0.0373462					15.94	15.315
	0.0269965	0.126304				54	38				24	0.0263703	0.0330816					14.528	13.853
	0.0284911	0.141501				76	54				26	0.0264409	0.0307022					13.425	9.468
	0.0349224	0.027965807*				74	66				28	0.0270927	0.0284304					12.324	9.2303
	0.0392093	0.133304				72	44				30	0.0304587	0.029527
	0.0286236	0.143031				66	48				32	0.028376	0.0267579
	0.0286361	0.132503				46	42				34	0.0292926	0.0237358
	0.0366581	0.0745854				70	44				36	0.0250011	0.0247466
	0.0313688	0.111221				80	54				38	0.0254039	0.0220557
	0.0396535	0.0956289				82	56				40	0.0240552	0.0205386
	0.035641	0.029314618*				78	66				42	0.02258	0.01938
	0.0331216	0.0933393				94	36				44	0.0228224	0.0187852
	0.0304202					58					46	0.0217246	0.016387
	0.034222					52					48	0.0206066	0.0163
	0.0265058					54					50	0.018157	0.0161446
											52	0.0181676	0.0137801
Outliers											54	0.0164924	0.0133087
											56	0.0156297	0.0136163
											58	0.0150065	0.0122904
											60	0.0140442	0.010605
											62	0.0138276	0.0108344
											64	0.015375	0.0099075
											66	0.0126695	0.0100524
											68	0.0122892	0.00977318
											70	0.0110638	0.00883631
											72	0.0107331	0.00835436
											74	0.009732	0.00800751
											76	0.0103275	0.00760182
											78	0.00974876	0.00815666
											80	0.00978008	0.00750844
											82	0.00894957	0.00731925
											84	0.0083392	0.00722921
											86	0.00692056	0.00587629
											88	0.00722697	0.00575809
											90	0.00762491	0.00505606
											92	0.00771625	0.00555487
											94	0.00666039	0.0053039
											96	0.00671949	0.00484843
											98	0.00645068	0.00488702
											100	0.0052361	0.00495994
											102	0.00575795	0.00484909
											104	0.00555154	0.00457634
											106	0.00504151	0.00447414
											108	0.00492015	0.00388335
											110	0.00474806	0.00382683
											112	0.00442873	0.00369443
											114	0.00430985	0.00364811
											116	0.00435019	0.00414078
											118	0.00465028	0.00345852
											120	0.00445471	0.00310705
											122	0.00343119	0.00290162
											124	0.0042602	0.0027847
											126	0.00317916	0.00303169
											128	0.00326346	0.00317344
											130	0.00365203	0.00274329
											132	0.00345049	0.00207958
											134	0.00341236	0.00265142
											136	0.00275864	0.00232822
											138	0.00357282	0.00266485
											140	0.0032317	0.00255392
											142	0.00288795	0.00175514
											144	0.00299038	0.00230415
											146	0.00291216	0.0021826
											148	0.00232796	0.0023051
											150	0.00250371	0.00192499
											152	0.00245516	0.00196703
											154	0.00278285	0.00136631
											156	0.00240228	0.00187126
											158	0.00253911	0.00145826
											160	0.00186123	0.00191095
											162	0.00172755	0.00189957
											164	0.00204923	0.00152885
											166	0.00216358	0.00161658
											168	0.00166234	0.00148142
											170	0.00184603	0.00128868
											172	0.00171112	0.00124912
											174	0.00161696	0.00109833
											176	0.00121576	0.00121482
											178	0.00104571	0.00130725
											180	0.00200956	0.000957123
											182	0.00171302	0.00164537
											184	0.00129525	0.000927594
											186	0.00169862	0.00115136
											188	0.00120165	0.00114376
											190	0.000920576	0.00138813
											192	0.00129062	0.000791496
											194	0.00107934	0.000979164
											196	0.00117082	0.000994984
											198	0.00139759	0.00111224
											200	0.00121177	0.000857315
											202	0.00135863	0.00116848
											204	0.00112195	0.00142006
											206	0.00112264	0.000694177
											208	0.00119444	0.000775796
											210	0.000896868	0.000704914
											212	0.000886391	0.000931876
											214	0.000875789	0.000965326
											216	0.00094115	0.00067968
											218	0.00102046	0.000659524
											220	0.00119866	0.000693323
											222	0.000938041	0.000659701
											224	0.000564508	0.00082431
											226	0.00076744	0.000855528
											228	0.000746761	0.00101478
											230	0.000818242	0.00064223
											232	0.000845374	0.000820196
											234	0.00116545	0.000313522
											236	0.000482478	0.000320422
											238	0.000668717	0.000429641
											240	0.000834402	0.000488535
											242	0.000390417	0.000227255
											244	0.000737138	0.000428028
											246	0.000627908	0.00064419
											248	0.000553465	0.000445238
											250	0.00061044	0.000544814
											252	0.00050461	0.000291713
											254	0.00083155	0.000686369
											256	0.000841543	0.000553869
											258	0.00069544	0.000455964
											260	0.000725275	0.000278543
											262	0.000748234	0.000694115
											264	0.000568444	0.0003936
											266	0.000184677	0.000541555
											268	0.000324675	0.000275238
											270	0.000474599	0.000497212
											272	0.000296613	0.000156911
											274	0.000812072	0.00054694
											276	0.000458936	0.000349604
											278	0.000342139	0.000334385
											280	0.000376406	0.000767781
											282	0.000133268	0.000262682
											284	0.000605568	0.000534495
											286	0.00045754	0.000447684
											288	0.000891033	0.000272076
											290	0.000198706	0.000281991
											292	0.000145167	0.00037095
											294	0.00011625	0.000401491
											296	0.000170155	0.000221993
											298	0.000102936	0.000578374
											300	0.000497362	0
											302	0.000169657	0.000146158
											304	0.000253603	0.000137672
											306	0	0.000145765
											308	0.000331991	0.000444274
											310	0.000101552	0.000386473
											312	0.00044729	0.00020315
											314	0.000348537	0.000398099
											316	0.000387119	0.00101709
											318	0.000386565	0.00024686
											320	0.000206012	8.26781e-05
											322	0.000144667	0
											324	7.99218e-05	0.000206227
											326	0.000463905	0.000145321
											328	0.000315342	0.000492531
											330	0.000463626	0.000107611
											332	0.000151545	0
											334	0	0.000412628
											336	0.000415319	0.00012472
											338	0	0
											340	0.000348833	0
											342	0.000394121	0
											344	0.000181854	9.67341e-05
											346	0.00031684	0.000138228
											348	0.000211834	0
											350	0.000118403	0.000167909
											352	0	0.000307924
											354	0.00023966	0.000234897
											356	0	0.000236147
											358	0.000412316	0.00054451
											360	0	0.000350589
											362	0	0
											364	0.000159844	0.000283376
											366	0	0.000375921
											368	0	0.000192916
											370	0	0
											372	0	0
											374	0	0.000302236
											376	0.000340923	0
											378	0	0.000697468
											380	0.000266406	0.000331799
											382	0	0
											384	0.000570703	0
											386	0	0.000629725
											388	0	0
											390	0.000779374	0
											392	0	0
											394	0	0
											396	0.00149788	0
											398	0	0.00151118
											400	0.00406467	0
											402	0	0
											202	0.000767688	0.000259971
											203	0.000578506	0.000144294
											204	0.000422098	0.000378525
											205	0.00057301	0.000526209
											206	0.000775909	0.000185733
											207	0.000392009	0.000259476
											208	0.000490013	0.000219997
											209	0.000739902	0.000381599
											210	0.000317891	0.000217834
											211	0.000214436	0.00061956
											212	0.000141431	0.000305398
											213	0.000512904	0.000186597
											214	0.000391869	0.000279521
											215	0.000648327	0.000391367
											216	0.00056777	0.000245408
											217	0.000473847	0.00029398
											218	0.000517399	0.000305506
											219	0.000441797	0.000348751
											220	0.000487471	0.000416279
											221	0.000293999	0.000246819
											222	0.000495077	0.000223233
											223	0.000440968	0.000211372
											224	0.000438995	0.000304304
											225	0.000237194	0.000285666
											226	0.000616336	0.000367491
											227	0.000422516	0.000247962
											228	0.000386393	0.000215242
											229	0.000382545	0.00056798
											230	0.000400882	0.000129029
											231	0.000442311	0.000144115
											232	0.000384462	0.00017825
											233	0.000217365	0.000183949
											234	0.000392245	0.000183575
											235	0.000347616	0.000397041
											236	0.000337626	0.00022057
											237	0.000267687	0.000254998
											238	0.000179397	0.000132181
											239	0.000248255	0.000180426
											240	0.000241826	8.93913e-05
											241	0.000378072	0.000355669
											242	0.000270505	6.56469e-05
											243	0.000414725	0.000279281
											244	0.000629067	9.11972e-05
											245	0.000200264	0.000207465
											246	0.000276168	0.00011008
											247	0.000371968	0.000293842
											248	0.00061669	8.51678e-05
											249	0.000483575	0.000359566
											250	0.000375393	0.000359441
											251	0.000114967	0.000190254
											252	0.000235705	4.27206e-05
											253	0.000147615	5.04874e-05
											254	0.000294229	9.66833e-05
											255	0.0002509	0.000342929
											256	0.000231114	0.000305444
											257	0.000277962	0.000172073
											258	0.0005339	0.00018351
											259	0.000294846	8.30829e-05
											260	0.000414743	5.18423e-05
											261	0.000126738	0.000143349
											262	0.000277866	9.0188e-05
											263	0.000362194	0.000231021
											264	0.000101974	0.000115906
											265	0.000161629	0.000200499
											266	0.000210949	5.06131e-05
											267	0.000240101	0.000117923
											268	0.000394442	5.48398e-05
											269	0.000446654	0.000209552
											270	0.000268779	5.17901e-05
											271	0.000360074	0.00019472
											272	0.000441744	0.000209452
											273	0.000122362	5.27095e-05
											274	0.000172406	0.000112325
											275	4.06926e-05	5.42264e-05
											276	0.000164476	0.00024703
											277	0.000341526	0.000179275
											278	0.000176811	0.000122381
											279	0.000180073	0.000152503
											280	8.06211e-05	8.52214e-05
											281	0.000199983	0.00013401
											282	0.000225716	0.000297432
											283	0.000397715	0.000111063
											284	0.000160398	6.03932e-05
											285	0.000111816	0.000116836
											286	9.93161e-05	0.000247845
											287	0	0
											288	0.000111222	0.000161416
											289	0.000139888	0.000224382
											290	0.000122608	0.000120679
											291	0.000231913	0.000136631
											292	0.000221828	0
											293	0.000201566	5.4476e-05
											294	0.000293046	0
											295	0.000265758	6.2239e-05
											296	0.000328094	0
											297	4.00948e-05	6.50711e-05
											298	9.38192e-05	9.11762e-05
											299	5.06644e-05	6.398e-05
											300	0.000124934	0
											301	0.000114503	6.69171e-05
											302	0.0001316	7.92087e-05
											303	0.000205143	0.000217113
											304	0.000160862	0.000240212
											305	0.000146472	0
											306	0	7.01627e-05
											307	0.000265023	0
											308	9.85495e-05	0
											309	0.000174968	0.000196853
											310	0.000255481	6.93116e-05
											311	0.000361871	0.000329741
											312	0.000161667	0.000100995
											313	4.96897e-05	0.000146284
											314	0.000231119	6.34134e-05
											315	0.000355989	7.01409e-05
											316	0.000125309	7.48834e-05
											317	0.000127472	0
											318	0.000143548	0.000111338
											319	0.000187702	0
											320	0.000206801	0
											321	0.00010421	0
											322	4.84479e-05	0.000183421
											323	0.000176863	0
											324	0.000180215	0.000186757
											325	7.60679e-05	0.000332524
											326	0.00018623	6.99735e-05
											327	0.000102099	0
											328	6.48397e-05	8.27659e-05
											329	0.000103906	0.000163275
											330	0.000116613	0
											331	8.5802e-05	0
											332	0.000142687	0.000100811
											333	0.000372807	0
											334	8.81854e-05	0.000121568
											335	0.000213057	0.000171432
											336	8.39618e-05	0.000110648
											337	0	0
											338	0.000126976	8.7075e-05
											339	6.08248e-05	0
											340	0.000115112	0
											341	7.17328e-05	0
											342	0.000154933	0
											343	0	0
											344	0.000280983	0
											345	9.36426e-05	0
											346	0	0
											347	0.000249299	9.9319e-05
											348	0.000324933	0.000283064
											349	0.000126252	0
											350	0.00019547	0
											351	7.04393e-05	0
											352	0.000139221	0
											353	7.87144e-05	0.000100089
											354	0.000144033	0
											355	0	0.000173473
											356	0.00010562	0.0001053
											357	0.000257686	0
											358	0	0
											359	0.000173462	0
											360	0.000181672	0
											361	9.12559e-05	0
											362	0.000167694	0
											363	0.000112658	0
											364	0.000116453	0.000117297
											365	9.59964e-05	0.000115687
											366	8.43417e-05	0.000172755
											367	7.75166e-05	0.00029383
											368	9.46701e-05	0
											369	0.000178887	0
											370	0	0
											371	0	0
											372	0	0.000187562
											373	0	0
											374	0	0
											375	0.000203806	0
											376	0	0.000134968
											377	0.000364924	0
											378	0.000100156	0
											379	0.000101746	0
											380	9.377e-05	0
											381	0	0.000133064
											382	0	0
											383	9.8538e-05	0
											384	0	0
											385	0.00020599	0
											386	0.0001251	0
											387	0	0
											388	0.000268206	0.000164961
											389	0.000132181	0
											390	0.00012048	0
											391	0	0
											392	0	0.000234573
											393	0	0
											394	0	0
											395	0	0
											396	0.000193477	0
											397	0	0
											398	0	0.000252028
											399	0.000206976	0
											400	0	0
											401	0.000217072	0
											402	0	0
											403	0	0
											404	0	0
											405	0	0
											406	0	0
											407	0.000194162	0
											408	0	0
											409	0.000205929	0
											410	0	0
											411	0	0.0003523
											412	0.000193791	0
											413	0	0
											414	0.000517254	0
											415	0	0
											416	0	0
											417	0	0
											418	0	0
											419	0	0
											420	0	0
											421	0	0
											422	0.000313248	0.000471765
											423	0	0
											424	0	0
											425	0	0
											426	0	0
											427	0	0
											428	0	0
											429	0	0
											430	0	0
											431	0	0
											432	0	0
											433	0	0
											434	0	0
											435	0	0
											436	0	0
											437	0	0
											438	0	0
											439	0	0
											440	0	0
											441	0	0
												0
												0
												0
												0
												0
												0
												0
												0
												0
												0
												0
												0
												0
												0
												0
												0
												0
												0
												0
												0
												0
												0
												0
												0
												0
												0
												0
												0
												0
												0
												0
												0
												0
												0
												0
												0
												0
												0
												0
												0
												0
												0
												0
												0
												0
												0
												0
												0
												0
												0
												0
												0
												0
												0
												0
												0
												0
												0
												0
												0
												0
												0
												0
												0
												0
												0
												0
												0
												0
												0
												0
												0
												0
												0
												0
												0
												0
												0
												0
												0
												0
												0
												0
												0
												0
												0
												0
												0
												0
												0
												0
												0

## Sheet: Figure 4G
Figure 4: Nonphosphorylatable Dyn1 mutant mimics GSK3β effects and can partially substitute for Dyn2
					MEAN		SEM
				CONDITION	Dyn2 si	Control si	Dyn2 si	Ctrl si
				Ctrl	24.5643	107.799	3.76936	5.09946
				Dyn1 KO	16.6563	95.3096	1.92382	4.0692
				Dyn1 WT	26.2512	100.922	3.23747	3.54397
				Dyn1 S774/8A	64.913	114.409	3.69033	7.80445
		Ctrl si		Ctrl					Dyn1 KO					Dyn1 WT					Dyn1 S774/8A
			Total	0	5	10 min		Total	0	5	10 min		Total	0	5	10 min		Total	0	5	10 min
			100	0	61.0185	113.127		100	0	47.7036	86.3534		100	0	47.2304	92.2388		100	0	43.1671	133.233
			100	0	56.615	89.0055		100	0	55.7737	86.2578		100	0	58.3668	117.99		100	0	36.7754	94.2005
			100	0	75.3227	98.232		100	0	61.8231	95.7056		100	0	54.2997	108.115		100	0	59.5775	91.245
			100	0	68.3015	109.54		100	0	62.2681	106.699		100	0	61.916	97.1377		100	0	64.847	132.912
			100	0	56.9122	106.482		100	0	41.8208	102.37		100	0	70.0726	104.758		100	0	68.9294	100.201
			100	0	44.9714	95.6304		100	0	49.6157	108.243		100	0	82.6386	95.244		100	0	63.8324	112.531
			100	0	51.3961	111.831		100	0	50.3717	96.0835		100	0	77.9785	119.848		100	0	56.5054	82.8041
			100	0	37.6336	107.315		100	0	62.9819	113.516		100	0	87.9907	94.203		100	0	77.3147	105.452
			100	0	51.3755	98.8104		100	0	19.0559	71.4266		100	0	22.0532	88.8935		100	0	68.6175	128.571
			100	0	77.77	148.013		100	0	43.8859	86.441		100	0	20.2614	90.7911		100	0	77.7112	162.938
			MEAN	0	58.1317	107.799			0	49.53	95.3096			0	58.2808	100.922			0	61.7278	114.409
			SEM	0	4.05671	5.09946			0	4.15976	4.0692			0	7.38777	3.54397			0	4.23074	7.80445
		Dyn2 si		Ctrl					Dyn1 KO					Dyn1 WT					Dyn1 S774/8A
			Total	0	5	10 min
			100	0	24.927	48.7983		100	0	26.4078	15.1456		100	0	22.9742	45.574		100	0	22.9742	75.574
			100	0	14.2379	35.8364		100	0	6.91552	4.5776		100	0	18.3928	21.5397		100	0	38.3928	61.5397
			100	0	13.8462	27.4825		100	0	28.6778	20.1676		100	0	12.3085	24.6297		100	0	32.3085	44.6297
			100	0	20.8696	34.3478		100	0	29.8137	23.1263		100	0	7.63671	27.6076		100	0	30.6367	57.6076
			100	0	4.28261	13.413		100	0	19.7906	20.8901		100	0	10.6129	17.657		100	0	27.8089	62.442
			100	0	9.77574	29.6636		100	0	25.2583	14.9024		100	0	20.792	36.9511		100	0	39.8846	71.2313
			100	0	8.76333	13.2623		100	0	24.3488	21.5413		100	0	11.9303	18.104		100	0	31.3234	56.113
			100	0	4.88483	9.87457		100	0	21.6471	17.3529		100	0	16.7098	11.3176		100	0	28.6657	68.3511
			100	0	8.99642	10.6452		100	0	23.5231	12.6531		100	0	16.8128	34.2327		100	0	31.6049	64.3621
			100	0	11.76	18.2377		100	0	24.7258	24.8953		100	0	19.3656	24.899		100	0	39.7125	87.2794
			100	0	24.7258	28.6462		100	0	23.5231	7.96747			0	15.7536	26.2512			0	32.3312	64.913
				0	13.3699	24.5643			0	23.1483	16.6563			0	1.55766	3.23747			0	1.74527	3.69033
				0	2.19541	3.76936			0	1.83729	1.92382

## Sheet: Figure 5b,C, F
Figure 5: Dyn1 and Dyn2 are differentially recruited to CCPs and differentially required for GSK3β-regulated CME
	5B. Initiation densities							5C. Median lifetimes						5F : Max Dyn1 GFP intensity
	Dyn1KO	Dyn1KO + GSK3b in	Dyn2KO	Dyn2KO + GSK3b in				Dyn1KO	Dyn1KO + GSK3b in	Dyn2KO	Dyn2KO + GSK3b in			Dyn1-GFP	Dyn2-GFP
	0.065731	0.0491212	0.0671613	0.114902				32	43	50	16			20.436	74.731
	0.0642388	0.0489226	0.0415701	0.0897292				59	55	43	18			16.439	62.625
	0.0706004	0.0560251	0.0358349	0.063697				41	54	32	28			14.444	71.311
	0.0328921	0.0465395	0.0423772	0.0307946				51	53	50	23			16.737	69.954
	0.0712862	0.0366331	0.0441446	0.0626904				45	53	45	20			15.635	36.291
	0.0459979	0.0360497	0.0220964	0.0502321				36	56	47	24			12.79	35.603
		0.0400573	0.0327125	0.0603049					57	51	23			18.331	46.548
		0.0728062	0.0225253	0.10751					68	53	17			15.566	61.866
		0.094334	0.026854	0.0564974					47	57	19			26.535	35.277
		0.0639648		0.0811486					46		26			20.818	46.586
		0.0384844		0.0857491					51		25

## Sheet: Figure 6B
Figure 6: Generation and characterization of dual genome-edited Dyn1a-eGFP and Dyn2-mRuby2 A549 cells
			A549 parent	A549 parent +Dyn2 si	A549 double genome edited	A549 parent +Dyn2 si
		Mean	128.647	69.1789	147.206	82.1109
		SEM	12.8818	4.10094	6.42444	2.23774
	A549 parent	0	2.5	5	10	15 min
		0	23.3465	93.4418	163.789	182.605
		0	28.014	92.051	156.157	179.833
		0	27.602	79.6879	142.244	171.42
		0	23.2967	88.1734	143.189	189.516
		0	40.6719	99.707	104.765	165.137
		0	25.3561	30.8351	89.9801	108.774
		0	45.7781	82.1509	111.05	134.116
		0	10.6557	26.2295	92.6393	55.1913
		0	10.8466	29.6296	108.007	66.9312
		0	7.37705	22.6776	174.647	48.6339
	MEAN	0	24.2945	64.4584	128.647	130.216
	SEM	0	3.95899	10.275	9.77625	17.7652
	A549 parent +Dyn2 si	0	2.5	5	10	15 min
		0	7.64523	47.2173	82.6745	121.615
		0	7.60517	31.2436	59.9505	68.5117
		0	13.6851	39.2881	72.9287	78.6705
		0	5.05622	32.7043	61.7894	93.2216
		0	28.298	55.6651	68.5513	53.3575
		0	15	35.9091	63.6364	31.8182
		0	15.5039	36.4341	61.2403	29.0698
		0	19.3676	41.8972	72.7273	91.3043
		0	16.6667	47.6852	72.2222	92.1296
		0	12.8019	35.9903	76.0682	96.6667
		0	14.163	40.4034	69.1789	75.6365
		0	2.12434	2.43688	2.35564	9.44448
	A549 parent	0	2.5	5	10	15 min
		0	38.9838	89.355	141.758	159.107
		0	42.5839	121.252	144.622	184.618
		0	26.855	79.0487	147.316	165.794
		0	29.61	102.552	166.839	191.444
		0	30.2078	71.4387	128.507	181.546
		0	51.0229	86.0666	154.194	177.789
		0	35.1815	57.2937	112.597	138.449
		0	31.0526	54.582	143.706	188.545
		0	45.8879	76.1371	185.315	82.243
		0	15.8403	37.2311	61.5036	71.6246
		0	36.8206	81.9694	147.206	163.282
		0	2.62871	6.66187	6.59793	10.9763
	A549 parent +Dyn2 si	0	2.5	5	10	15 min
		0	19.6719	63.8124	78.9444	116.569
		0	17.5675	60.1812	87.1636	94.157
		0	34.7787	62.0672	87.1785	120.847
		0	25.8435	59.8568	76.6815	119.86
		0	25.8435	59.8568	76.6815	119.86
		0	24.78	44.366	86.0162	106.435
		0	21.5789	52.1053	92.1053	123.684
		0	23.7179	69.2308	89.4872	135.256
		0	11.3839	29.6875	77.5982	63.3929
		0	15.6352	42.671	69.2531	59.9349
		0	22.0801	54.3835	82.1109	106
		0	2.05997	3.82176	2.29838	8.13961

[truncated: 10 more sheets: Figure 6D,E,F, Figure 8, Figure 9A, Figure 9 C,D, E, Figure 10B,C, Figure 10 D,E, Figure 10G,H, Figure S3A,B,C, Figure S4A,B, Fig S5B]
